# Supplementary material for: Stradivari harp tree-ring data
Source: Data Brief. 2022 Jul 11;43:108453. doi: 10.1016/j.dib.2022.108453 (PMC9294041; doi:10.1016/j.dib.2022.108453)
Supplement: Supplementary file 1 [file mmc1.zip]

Archive with 1 entries (1 files):
- Stradivari harp.fh
