# Supplementary material for: Stradivari harp tree-ring data
Source: Data Brief. 2022 Jul 11;43:108453. doi: 10.1016/j.dib.2022.108453 (PMC9294041; doi:10.1016/j.dib.2022.108453)
Supplement: Supplementary file 1 [file mmc1.zip › Stradivari harp.fh]

HEADER:
Keycode=RX
Length=51
DateEnd=1624
Species=PCAB
Location=Stradivari harp right side
DATA:Chrono
  102    1    0    0   86    1    1    0  118    2    2    0  127    2    2    0
   59    2    0    2  100    2    2    0   77    2    0    2  111    2    2    0
  112    2    1    1  118    2    2    0  100    2    0    2  100    2    0    2
  102    2    2    0   76    2    0    2   96    2    2    0  112    2    2    0
   72    2    0    2   62    2    0    2   90    2    2    0   86    2    1    1
   84    2    1    1   58    2    0    2   91    2    2    0  100    2    2    0
  133    2    2    0   94    2    0    2   76    2    0    2   93    2    2    0
   80    2    0    2   61    2    0    2   89    2    2    0   84    2    0    2
   91    2    2    0   84    2    0    2   53    2    0    2   72    2    2    0
   76    2    1    1   72    2    0    2   73    2    1    1   58    2    0    2
   56    2    0    2   66    2    2    0   48    2    0    2   78    2    2    0
   96    2    2    0   83    2    0    2   84    2    1    1   97    2    2    0
   94    2    0    2   85    1    0    1  100    1    1    0    0    0    0    0
HEADER:
Keycode=CX
Length=72
DateEnd=1586
Species=PCAB
Location=Stradivari harp central part
DATA:Tree
    53    69    50    41    50    42    45    52    64    66
    64    49    66    76    70    77    81    88    44    50
    74    60    58    51    56    47    54    44    46    48
    47    39    58    52    47    36    49    52    74    65
    84    52    73   114   104   106    54    96    74    88
   108   147   159   148   143   141   146   143   122   100
   106   124    94    82    92    89   106   116   120    88
    71    78     0     0     0     0     0     0     0     0
HEADER:
Keycode=LX
Length=55
DateEnd=1522
Species=PCAB
Location=Stradivari harp left side
DATA:Chrono
  200    2    0    0  180    2    2    0  125    2    0    2  127    2    1    1
  175    2    2    0  134    2    0    2  100    2    0    2  101    2    2    0
  101    2    1    1   91    2    0    2   72    2    0    2   84    2    2    0
  135    2    2    0   82    2    0    2  152    2    2    0  131    2    0    2
   83    2    0    2   57    2    0    2   76    2    2    0   76    2    1    1
   94    2    2    0  126    2    2    0   92    2    0    2  138    2    2    0
   74    2    0    2   84    2    1    1   74    2    0    2   72    2    1    1
   47    2    0    2   60    2    2    0   82    2    2    0   70    2    0    2
   79    2    2    0   44    2    0    2   42    2    1    1   66    2    2    0
   70    2    2    0   48    2    0    2   86    2    2    0   83    2    0    2
   50    2    0    2   36    2    0    2   18    1    1    0   20    2    2    0
   33    2    0    2   54    2    2    0   53    2    1    1   40    2    0    2
   56    2    2    0   41    2    0    2   35    2    0    2   40    2    2    0
   30    2    0    2   38    2    2    0   43    2    2    0    0    0    0    0
HEADER:
Keycode=MV
Length=157
DateEnd=1624
Species=PCAB
Location=Stradivari harp mean value
LastValidRing=155
DATA:Tree
   200   180   125   127   175   134   100   101   101    91
    72    84   135    82   152   131    83    57    76    76
    94   126    92   138    74    84    74    72    47    60
    82    70    79    44    42    66    70    48    86    83
    50    36    18    20    33    54    53    44    60    44
    37    43    34    40    46    64    66    64    49    66
    76    70    77    81    88    44    50    74    60    58
    51    56    47    54    44    46    48    47    39    58
    52    47    36    49    52    74    65    84    52    73
   114   104   106    54    96    74    88   108   147   159
   148   143   141   146   143   122   101    96   120   116
    67    97    81   109   113   119    96    90    94    76
    96   112    72    62    90    86    84    58    91   100
   133    94    76    93    80    61    89    84    91    84
    53    72    76    72    73    58    56    66    48    78
    96    83    84    97    94    85   100     0     0     0
